# Supplementary material for: ARACHNE: A neural-neuroglial network builder with remotely controlled parallel computing
Source: PLoS Comput Biol. 2017 Mar 31;13(3):e1005467. doi: 10.1371/journal.pcbi.1005467 (PMC5393895; doi:10.1371/journal.pcbi.1005467)
Supplement: S1 Code — (ZIP) [file pcbi.1005467.s005.zip]

Archive with 28 entries (22 files):
- Arachne-master/
- Arachne-master/.gitattributes
- Arachne-master/.gitignore
- Arachne-master/Demo-version/
- Arachne-master/Demo-version/InstructionBasic.docx
- Arachne-master/Demo-version/Readme.md
- Arachne-master/Demo-version/host.zip
- Arachne-master/ExamplePLOS/
- Arachne-master/ExamplePLOS/PLOS_Astrosite Network.mat
- Arachne-master/ExamplePLOS/PLOS_Basic Set of Parameters.mat
- Arachne-master/ExamplePLOS/PLOS_Basic large network.mat
- Arachne-master/ExamplePLOS/PLOS_Memory Formation.mat
- Arachne-master/ExamplePLOS/PLOS_Two type of synapses_BSS_BDS.mat
- Arachne-master/ExamplePLOS/Readme.md
- Arachne-master/Full-version/
- Arachne-master/Full-version/Readme.md
- Arachne-master/Full-version/host.zip
- Arachne-master/Full-version/worker.zip
- Arachne-master/Instructions.docx
- Arachne-master/LICENSE
- Arachne-master/Manual.docx
- Arachne-master/Matlab-version/
- Arachne-master/Matlab-version/Readme.md
- Arachne-master/Matlab-version/host.zip
- Arachne-master/Mobile-version/
- Arachne-master/Mobile-version/Readme.md
- Arachne-master/Mobile-version/host.zip
- Arachne-master/README.md
