# Supplementary material for: ARACHNE: A neural-neuroglial network builder with remotely controlled parallel computing
Source: PLoS Comput Biol. 2017 Mar 31;13(3):e1005467. doi: 10.1371/journal.pcbi.1005467 (PMC5393895; doi:10.1371/journal.pcbi.1005467)
Supplement: S1 Code — (ZIP) [file pcbi.1005467.s005.zip › Arachne-master/ExamplePLOS/Readme.md]

# Input parameters

This directory contains 5 files with the input parameters for Arachne.

Each file corresponds to the plot for the manuscript submitted to Plos Comp Biol.

The initial distribution of active e-cells was set along diagonal from left-top to right-down.

### If you are using the demo version of Arachne, you do not create a network of more than 1000 neurons.
Do not use file PLOS_Basic large network.mat with 14000 neurons with Demo version!
