# Supplementary material for: ARACHNE: A neural-neuroglial network builder with remotely controlled parallel computing
Source: PLoS Comput Biol. 2017 Mar 31;13(3):e1005467. doi: 10.1371/journal.pcbi.1005467 (PMC5393895; doi:10.1371/journal.pcbi.1005467)
Supplement: S1 Code — (ZIP) [file pcbi.1005467.s005.zip › Arachne-master/Full-version/Readme.md]

# ARACHNE. Full version.  

This version of  ARACHNE can be installed on any a computers claster and a host computer.

For the initial installation of ARACHNE to a cluster  a professional effort will be required. (see details in the Manual)

The "Full-version" contains two directories "host" and "worker"  for installation ARACHNE for any cluster operating under Linux/Windows and any host computer operating under Windows and with preinstalled MatLab. 
